# Supplementary material for: Cell-mediated and serology-based tests for Mycobacterium ulcerans disease: A systematic review and meta-analysis
Source: PLoS Negl Trop Dis. 2020 Apr 6;14(4):e0008172. doi: 10.1371/journal.pntd.0008172 (PMC7162525; doi:10.1371/journal.pntd.0008172)
Supplement: S1 Data — (XLSX) [file pntd.0008172.s003.xlsx]

## Sheet: Quality assessment
	Selection					Comparability				Outcome			Quality scores
Study/year	Representativeness of the exposed cohort	Selection of the non-exposed cohort	Ascertainment of exposure	Demonstration that outcome of interest was not present at start of study		The study controls for age and sex	Study controls for other factors	Cohorts are not comparable on the basis of the design or analysis controlled for confounders		Assessment of outcome	Was follow-up long enough for outcomes to occur	Adequacy of follow-up of cohorts	Good quality: 3 or 4 stars in selection domain AND 1 or 2 stars in comparability domain AND 2 or 3 stars in outcome/exposure domain Fair quality: 2 stars in selection domain AND 1 or 2 stars in comparability domain AND 2 or 3 stars in outcome/exposure domain Poor quality: 0 or 1 star in selection domain OR 0 stars in comparability domain OR 0 or 1 stars in outcome/exposure domain
Fenner,1952	*	*	*	*		0	*	0		*	*	*	Good quality
Stanford,1975	*	*	*	*		0	*	0		*	*	*	Good quality
Robert, 1997	*	*	*	*		0	*	0		*	*	*	Good quality
Dobos, 2000	*	*	*	*		0	*	0		*	*	*	Good quality
Okenu, 2004	*	*	*	*		0	*	0		*	*	*	Good quality
Diaz,2006	*	*	*	*		0	*	0		*	*	*	Good quality
Pidot, 2010	*	*	*	*		0	*	0		*	*	*	Good quality
Yeboah-Manu, 2012	*	*	*	*		0	*	0		*	*	*	Good quality
Röltgen, 2014	*	*	*	*		*	*	0		*	*	*	Good quality
Nausch, 2017	*	*	*	*		0	*	0		*	*	*	Good quality
Loglo, 2018	*	*	*	*		0	*	0		*	*	*	Good quality
Avumegah, 2018	*	*	*	*		0	*	0		*	*	*	Good quality
